# Supplementary material for: Antioxidant, Physicochemical and Rheological Properties of White and Milk Chocolate Compounds Supplemented with Plant-Based Functional Ingredients
Source: Foods. 2024 Nov 20;13(22):3694. doi: 10.3390/foods13223694 (PMC11594057; doi:10.3390/foods13223694)
Supplement: Supplementary file 1 [file foods-13-03694-s001.zip]

Archive with 1 entries (1 files):
- foods-3297257-supplementary.pdf
